# Supplementary material for: Integrated genomic analysis reveals key features of long undecoded transcript isoform-based gene repression
Source: Mol Cell. 2021 May 20;81(10):2231–2245.e11. doi: 10.1016/j.molcel.2021.03.013 (PMC8153250; doi:10.1016/j.molcel.2021.03.013)
Supplement: Table S1. Identified antisense, intergenic, and internally initiated transcripts, related to Figure 1 [file mmc2.xlsx]

## Sheet: non-LUTI peaks
28 antisense transcripts were found
65 intergenic transcripts were found
74 intragenic transcripts were found
COORDINATES	GENE	TRANSCRIPT TYPE
chrVII:868121	HIP1	ANTISENSE
chrVII:878374-878392	SNG1	ANTISENSE
chrVIII:172052-172104	YHR033W	ANTISENSE
chrVIII:255916-255934	NA	ANTISENSE
chrX:249338-249405	LSB6	ANTISENSE
chrX:301586-301807	PRY3	ANTISENSE
chrX:385369-385510	YJL038C	ANTISENSE
chrX:708477-708496	DAN1	ANTISENSE
chrXI:438948-438977	LAC1	ANTISENSE
chrXII:401862-401945	YLR132C	ANTISENSE
chrXII:873231-873347	ATP10	ANTISENSE
chrXIII:339252-339261	IOC4	ANTISENSE
chrXIII:382099-382136	MOT3	ANTISENSE
chrXIII:392166-392234	tRNA-VAL_AAC	ANTISENSE
chrXIII:65451-65540	TSL1	ANTISENSE
chrXIII:65856-65898	TSL1	ANTISENSE
chrXIII:805187-805249	GPI12	ANTISENSE
chrXIV:661986-662034	YNR014W	ANTISENSE
chrXV:1035326-1035462	FDH1	ANTISENSE
chrXV:124228-124258	TRM10	ANTISENSE
chrXV:561078-561097	BAG7	ANTISENSE
chrXV:641331-641405	TY-ELEMENT	ANTISENSE
chrXV:760684-760743	PUS7	ANTISENSE
chrXV:869120-869168	HSD1	ANTISENSE
chrXVI:21580-21715	FDH1	ANTISENSE
chrXVI:243158-243170	YPL162C	ANTISENSE
chrXVI:429886-429941	YPL068C	ANTISENSE
chrXVI:511242-511311	ECM23	ANTISENSE
chrII:315743-315825	NA	INTERGENIC
chrII:374701-374751	NA	INTERGENIC
chrII:426069-426086	NA	INTERGENIC
chrII:631293-631329	NA	INTERGENIC
chrII:727244-727331	NA	INTERGENIC
chrIII:111127-111167	NA	INTERGENIC
chrIII:229954-230048	NA	INTERGENIC
chrIII:230309-230381	NA	INTERGENIC
chrIV:1438469-1438493	NA	INTERGENIC
chrIV:472944-473173	NA	INTERGENIC
chrIV:488623-488679	NA	INTERGENIC
chrIV:516132-516194	NA	INTERGENIC
chrIV:526896-526950	NA	INTERGENIC
chrIV:888561-888618	NA	INTERGENIC
chrIX:294320-294385	NA	INTERGENIC
chrIX:398261-398328	NA	INTERGENIC
chrV:405867-405958	NA	INTERGENIC
chrV:511127-511266	NA	INTERGENIC
chrVI:79091-79247	NA	INTERGENIC
chrVII:167752-167834	NA	INTERGENIC
chrVII:433833-433936	NA	INTERGENIC
chrVII:575161-575239	NA	INTERGENIC
chrVII:575519-575618	NA	INTERGENIC
chrVII:575733-575822	NA	INTERGENIC
chrVII:768197-768258	NA	INTERGENIC
chrVII:873942-873981	NA	INTERGENIC
chrVII:953603-953625	NA	INTERGENIC
chrVIII:373854-373901	NA	INTERGENIC
chrX:182637-182656	NA	INTERGENIC
chrX:205929-205945	NA	INTERGENIC
chrX:304825-304924	NA	INTERGENIC
chrX:305124-305215	NA	INTERGENIC
chrX:38392	NA	INTERGENIC
chrX:539840-539908	NA	INTERGENIC
chrXI:152822-152907	NA	INTERGENIC
chrXI:315814-315870	NA	INTERGENIC
chrXI:469133-469187	NA	INTERGENIC
chrXI:469777-469804	NA	INTERGENIC
chrXII:1014980-1014992	NA	INTERGENIC
chrXII:194963-194998	NA	INTERGENIC
chrXII:218970-219008	NA	INTERGENIC
chrXII:685545-685587	NA	INTERGENIC
chrXII:772603-772660	NA	INTERGENIC
chrXII:998101-998145	NA	INTERGENIC
chrXIII:180331-180374	NA	INTERGENIC
chrXIII:437712-437740	NA	INTERGENIC
chrXIII:635003-635050	NA	INTERGENIC
chrXIII:704478-704543	NA	INTERGENIC
chrXIII:705082-705153	NA	INTERGENIC
chrXIII:824109-824268	NA	INTERGENIC
chrXIII:824144-824188	NA	INTERGENIC
chrXIV:283401-283530	NA	INTERGENIC
chrXIV:360131-360160	NA	INTERGENIC
chrXIV:419533-419611	NA	INTERGENIC
chrXIV:570038-570099	NA	INTERGENIC
chrXIV:637422-637465	NA	INTERGENIC
chrXIV:785154-785169	NA	INTERGENIC
chrXIV:91100-91149	NA	INTERGENIC
chrXV:108894-109012	NA	INTERGENIC
chrXV:641515-641564	NA	INTERGENIC
chrXV:807765-807845	NA	INTERGENIC
chrXVI:481831-481872	NA	INTERGENIC
chrXVI:570940-570949	NA	INTERGENIC
chrXVI:771276-771354	NA	INTERGENIC
chrXVI:829808-829843	NA	INTERGENIC
chrI:194195-194390	YAT1	INTERNAL START
chrII:136296-136343	YBL054W	INTERNAL START
chrII:152710-152890	COR1	INTERNAL START
chrII:324815-324826	FIG1	INTERNAL START
chrII:385889-385911	TAT1	INTERNAL START
chrII:422243-422275	RPL19A	INTERNAL START
chrII:521308	YBR137W	INTERNAL START
chrII:560508	SLI15	INTERNAL START
chrII:691063-691094	SWC5	INTERNAL START
chrII:702541-702604	PRP5	INTERNAL START
chrIII:52397-52651	GLK1	INTERNAL START
chrIV:1326637-1326728	TSA2	INTERNAL START
chrIV:1391107-1391196	PAC11	INTERNAL START
chrIV:1446755-1446771	SPS2	INTERNAL START
chrIV:161095-161183	YLD173W	INTERNAL START
chrIV:316131-316269	NDE2	INTERNAL START
chrIV:561357-561400	PST1	INTERNAL START
chrIV:620951-620982	YDR089W	INTERNAL START
chrIV:680486-680522	YDR119W	INTERNAL START
chrIV:97847-97884	UGA4	INTERNAL START
chrV:143453-143651	GTT3	INTERNAL START
chrV:299576-299594	HOR2	INTERNAL START
chrV:372630-372681	SHC1	INTERNAL START
chrV:482780-482851	SCC4	INTERNAL START
chrVI:206560-206677	YFR018C	INTERNAL START
chrVI:223815-223854	PES4	INTERNAL START
chrVII:185894-185955	SPO74	INTERNAL START
chrVII:26791-26863	HMF1	INTERNAL START
chrVII:274284-274296	MET13	INTERNAL START
chrVII:359262-359357	YGL081W	INTERNAL START
chrVII:385812-385834	PUS2	INTERNAL START
chrVII:43704-43838	DOC1	INTERNAL START
chrVII:674857-674974	ASK10	INTERNAL START
chrVIII:414950-414969	YAP1801	INTERNAL START
chrVIII:467886-467922	SSP1	INTERNAL START
chrVIII:89186-89234	YHL008C	INTERNAL START
chrX:372223-372247	MPH1	INTERNAL START
chrXI:12967-13058	MCH2	INTERNAL START
chrXI:20870-20935	COS9	INTERNAL START
chrXI:605927-605972	TRZ1	INTERNAL START
chrXI:630369-630374	SRP40	INTERNAL START
chrXI:74981-75060	PTK1	INTERNAL START
chrXII:22206-22287	GTT2	INTERNAL START
chrXII:873457-873532	CST9	INTERNAL START
chrXII:886904-886934	BDF1	INTERNAL START
chrXII:889221-889232	DUS3	INTERNAL START
chrXIII:196568-196661	RAD52	INTERNAL START
chrXIII:204964-205030	YOX1	INTERNAL START
chrXIII:23698-23718	NDI1	INTERNAL START
chrXIII:318889-318922	HOF1	INTERNAL START
chrXIII:379541-379594	NAT4	INTERNAL START
chrXIII:429585-429629	SNO1	INTERNAL START
chrXIII:490522-490615	STO1	INTERNAL START
chrXIII:532801-532975	YMR148W	INTERNAL START
chrXIV:202462-202555	NAR1	INTERNAL START
chrXIV:202634-202723	NAR1	INTERNAL START
chrXIV:219455-219557	PDR16	INTERNAL START
chrXIV:602634-602688	KTR5	INTERNAL START
chrXV:143498-143560	PMH7	INTERNAL START
chrXV:267542-267545	TAT2	INTERNAL START
chrXV:330379-330475	AUS1	INTERNAL START
chrXV:794102-794115	HRK1	INTERNAL START
chrXV:795042-795048	HRK1	INTERNAL START
chrXV:904088-904143	PDR10	INTERNAL START
chrXVI:29772-29841	YPL272C	INTERNAL START
chrXVI:298768-298951	ODC1	INTERNAL START
chrXVI:482678-482709	PMA2	INTERNAL START
chrXVI:525745-525756	HST2	INTERNAL START
chrXVI:527319-527348	YPL014W	INTERNAL START
chrXVI:527569-527715	YPL014W	INTERNAL START
chrXVI:775398-775465	CLB5	INTERNAL START
chrXVI:790911-790966	AXL1	INTERNAL START
chrXVI:87198-87303	HUT1	INTERNAL START
chrXVI:915254-915475	QCR2	INTERNAL START
