# Supplementary material for: Integrated genomic analysis reveals key features of long undecoded transcript isoform-based gene repression
Source: Mol Cell. 2021 May 20;81(10):2231–2245.e11. doi: 10.1016/j.molcel.2021.03.013 (PMC8153250; doi:10.1016/j.molcel.2021.03.013)
Supplement: Table S2. The number of genes with a URS1 motif and/or Ume6 enrichment for canonical Ume6 target genes and the 5′ extensions identified in this study, related to Figure 1 [file mmc3.xlsx]

## Sheet: 5'-extended
Systematic Name	Gene	Ume6 Enrichced?	URS1?	Conserved?	In Cheng et al.?
YBL011W	SCT1	Yes	Yes	Yes
YBL085W	BOI1	Yes	Yes	Yes	Yes
YBR112C	CYC8	Yes	Yes	No	Yes
YBR114W	RAD16	Yes	Yes	No	Yes
YBR185C	MBA1	Yes	Yes	Yes	Yes
YBR257W	POP4	Yes	Yes	Yes	Yes
YBR281C	DUG2	Yes	Yes	Yes	Yes
YCL050C	APA1	No	No	na
YCL057C-A	MIC10	Yes	Yes	Yes
YDL070W	BDF2	Yes	No	na
YDL174C	DLD1	Yes	Yes	Yes
YDR060W	MAK21	Yes	No	na
YDR222W	YDR222W	Yes	Yes	No
YDR501W	PLM2	No	No	na
YEL015W	EDC3	Yes	No	na
YEL025C	YEL025C	Yes	Yes	Yes
YER111C	SWI4	Yes	Yes	No	Yes
YFL036W	RPO41	Yes	Yes	No	Yes
YGL097W	SRM1	Yes	No	na
YGL103W	RPL28	No	Yes	na
YGR194C	XKS1	Yes	No	na
YGR260W	TNA1	No	No	na	Yes
YGR264C	MES1	Yes	Yes	Yes
YGR266W	YGR266W	Yes	Yes	Yes
YGR281W	YOR1	Yes	Yes	No	Yes
YHR006W	STP2	Yes	Yes	No
YHR013C	ARD1	Yes	Yes	Yes
YHR071W	PCL5	Yes	Yes	No	Yes
YIL031W	ULP2	Yes	Yes	Yes	Yes
YIL144W	NDC80	Yes	Yes	Yes	Yes
YJL003W	COX16	No	No	na
YJL083W	TAX4	Yes	Yes	Yes
YJL084C	ALY2	Yes	Yes	Yes	Yes
YJL196C	ELO1	No	No	na	Yes
YJR077C	MIR1	Yes	No	na
YJR138W	IML1	Yes	Yes	Yes	Yes
YKL122C	SRP21	No	Yes	na	Yes
YLL031C	GPI13	Yes	Yes	Yes	Yes
YLR114C	AVL9	Yes	No	na
YLR115W	CFT2	Yes	Yes	No	Yes
YLR259C	HSP60	Yes	No	na
YLR260W	LCB5	Yes	Yes	Yes
YLR274W	MCM5	Yes	Yes	Yes
YLR325C	RPL38	No	No	na
YML075C	HMG1	Yes	Yes	Yes
YML111W	BUL2	Yes	Yes	Yes	Yes
YMR100W	MUB1	No	Yes	na
YMR122W-A	NCW1	Yes	Yes	No
YMR208W	ERG12	Yes	Yes	Yes
YNL015W	PBI2	Yes	No	na	Yes
YNL305C	BXI1	Yes	Yes	Yes
YNR017W	TIM23	Yes	No	na	Yes
YOL002C	IZH2	No	No	na
YOL100W	PKH2	Yes	Yes	No
YOL103W	ITR2	Yes	Yes	Yes
YOL135C	MED7	No	Yes	na	Yes
YOR020W-A	MCO10	Yes	Yes	No
YOR076C	SKI7	Yes	Yes	Yes
YOR246C	ENV9	No	No	na
YOR290C	SNF2	Yes	No	na	Yes
YOR320C	GNT1	Yes	No	na	Yes
YOR321W	PMT3	Yes	Yes	Yes
YOR350C	MNE1	No	No	na	Yes
YOR352W	TFB6	Yes	Yes	Yes
YOR354C	MSC6	Yes	Yes	Yes
YPL088W	YPL088W	Yes	No	na	Yes
YPL120W	VPS30	Yes	Yes	Yes	Yes
YPL152W	RRD2	Yes	Yes	Yes	Yes
YPL160W	CDC60	Yes	Yes	Yes
YPL163C	SVS1	Yes	No	na
YPL274W	SAM3	Yes	Yes	No	Yes
YPR013C	CMR3	Yes	No	na
YPR029C	APL4	Yes	Yes	Yes	Yes
YPR164W	MMS1	Yes	Yes	Yes	Yes
		61	50	33	32

## Sheet: Canonical
Gene	Ume6 Enrichced?	URS1?	Conserved?
YPR027C	Yes	Yes	No
YPL017C	Yes	Yes	Yes
YOR338W	Yes	Yes	Yes
YLR445W	Yes	Yes	Yes
YDR374C	Yes	Yes	Yes
YMR101C	Yes	Yes	Yes
YNL196C	Yes	Yes	Yes
YLL046C	Yes	Yes	Yes
YJL153C	Yes	Yes	Yes
YPL111W	Yes	Yes	Yes
YIL073C	Yes	Yes	Yes
YHR014W	Yes	Yes	Yes
YFL003C	Yes	Yes	Yes
YOR351C	Yes	Yes	Yes
YGL033W	Yes	Yes	Yes
YKL198C	Yes	Yes	No
YAL054C	Yes	Yes	Yes
YHR153C	Yes	Yes	Yes
YHL024W	Yes	Yes	No
YGL249W	Yes	Yes	Yes
YMR133W	Yes	Yes	Yes
YOL104C	Yes	Yes	Yes
YPL121C	Yes	Yes	Yes
YER044C-A	Yes	Yes	No
YIL072W	Yes	Yes	Yes
YER179W	Yes	Yes	Yes
YCR010C	Yes	Yes	Yes
YOL131W	Yes	Yes	Yes
YJL089W	Yes	Yes	Yes
YJL106W	Yes	Yes	Yes
YPR007C	Yes	Yes	Yes
YBR186W	Yes	Yes	Yes
YLR414C	Yes	Yes	Yes
YKR005C	No	Yes	No
YIR016W	Yes	Yes	Yes
YBR284W	Yes	Yes	Yes
YHR157W	Yes	Yes	Yes
YOR177C	Yes	Yes	Yes
YOL024W	No	Yes	No
YDR446W	Yes	Yes	No
YBL078C	Yes	Yes	Yes
YLR030W	Yes	Yes	No
YNL012W	No	Yes	No
YLR141W	Yes	Yes	Yes
YPL015C	Yes	Yes	Yes
YOR362C	Yes	Yes	Yes
YKL071W	No	Yes	No
YLR273C	Yes	Yes	No
YHL022C	Yes	No	No
YGL192W	No	No	No
YPL027W	No	No	No
YPR160W	No	No	No
YGR248W	No	No	No
YIR032C	Yes	No	No
YKR034W	No	No	No
YNL052W	No	No	No
YNR013C	Yes	No	No
YBR294W	Yes	No	No
YMR095C	Yes	No	No
YBR076W	No	No	No
YBR072W	No	No	No
YBL075C	No	No	No
YIL042C	No	No	No
YKL098W	No	No	No
YDR070C	No	No	No
YEL057C	Yes	No	No
YFR017C	Yes	No	No
YGR146C	Yes	No	No
YIL024C	No	No	No
YIR014W	Yes	No	No
YLR164W	No	No	No
YMR107W	Yes	No	No
YPR151C	Yes	No	No
	55	48	37

## Sheet: Summary
	Pipeline	URS1 motif	Ume6 bound	Both	Conserved
Canonical	73	48	55	44	37
5'-extended	74	50	61	46	33
