# Supplementary material for: Integrated genomic analysis reveals key features of long undecoded transcript isoform-based gene repression
Source: Mol Cell. 2021 May 20;81(10):2231–2245.e11. doi: 10.1016/j.molcel.2021.03.013 (PMC8153250; doi:10.1016/j.molcel.2021.03.013)
Supplement: Table S3. DESeq2 output from RNA-seq with wild-type Ume6 and T99N Ume6, related to Figure 1 — Only 5′ extensions and previously identified canonical Ume6 target genes were analyzed. [file mmc4.xlsx]

## Sheet: LUTI target summary
	All Candidates		Containing URS1 motif
	WT	ume6 T99N	WT	ume6 T99N
5'-extended	85.1351	2.7027	95.6522	2.17391

## Sheet: WT Ume6 (canonical targets)
syst_id	location	baseMean	log2FoldChange	lfcSE	stat	pvalue	padj	strand	urs1_motif
YGL192W	chrVII:143456-145258	16748	5.16517	0.866258	5.96262	NA	NA	+	FALSE
YOR351C	chrXV:959574-961067	1829.77	5.47295	0.164224	33.3261	1.61529e-243	4.43154e-240	-	TRUE
YOL104C	chrXV:102580-103638	1270.76	6.5477	0.210551	31.0979	2.56924e-212	4.69915e-209	-	TRUE
YIL072W	chrIX:211476-213293	4461.14	5.02162	0.171358	29.3049	8.98566e-189	1.23261e-185	+	TRUE
YER179W	chrV:562037-563133	4098.74	5.31479	0.195308	27.2124	4.63159e-163	5.0827e-160	+	TRUE
YHL022C	chrVIII:65078-66274	616.541	4.22961	0.169416	24.9658	1.43781e-137	1.12703e-134	-	FALSE
YFL003C	chrVI:155878-158514	1153.37	4.2313	0.172027	24.5968	1.36741e-133	9.37875e-131	-	TRUE
YDR374C	chrIV:1185688-1186608	1552.3	4.62705	0.19332	23.9346	1.33661e-126	6.11167e-124	-	TRUE
YBR186W	chrII:608622-610429	1993.68	4.32007	0.182155	23.7165	2.43735e-124	9.55268e-122	+	TRUE
YDR446W	chrIV:1315040-1315948	829.281	5.90944	0.251055	23.5385	1.64725e-122	6.02563e-120	+	TRUE
YLR445W	chrXII:979030-979678	380.883	4.23682	0.18767	22.5759	7.47797e-113	1.95389e-110	+	TRUE
YGL033W	chrVII:434063-434789	1029.78	4.85798	0.217882	22.2963	4.00977e-110	9.56591e-108	+	TRUE
YER044C-A	chrV:258223-259537	435.643	4.52303	0.203461	22.2305	1.74158e-109	3.82242e-107	-	TRUE
YKR005C	chrXI:460250-461593	1016.24	3.92471	0.180803	21.7071	1.75975e-104	3.21858e-102	-	FALSE
YNL196C	chrXIV:273554-274447	4800.57	4.20782	0.195363	21.5385	6.79382e-103	1.16493e-100	-	TRUE
YJL106W	chrX:231614-233551	12434.9	4.36893	0.205105	21.301	1.11216e-100	1.79483e-98	+	TRUE
YIL073C	chrIX:207808-210825	3445.75	3.67149	0.173858	21.1178	5.45387e-99	8.55011e-97	-	TRUE
YPL121C	chrXVI:321047-321712	1482.81	7.06678	0.348892	20.2549	3.21474e-91	4.52289e-89	-	TRUE
YHR157W	chrVIII:407059-407607	490.737	3.436	0.172981	19.8635	8.42558e-88	1.12759e-85	+	TRUE
YMR101C	chrXIII:440808-441839	4136.22	4.3024	0.218299	19.7088	1.8121e-86	2.31233e-84	-	TRUE
YNL012W	chrXIV:617917-619896	1912.63	2.55899	0.132109	19.3704	1.3731e-83	1.53759e-81	+	FALSE
YHR153C	chrVIII:396256-396852	1385.87	5.01629	0.268436	18.6871	6.30807e-78	6.65622e-76	-	TRUE
YPR007C	chrXVI:568588-570630	5213.07	5.52527	0.296348	18.6446	1.3978e-77	1.44712e-75	-	TRUE
YOR177C	chrXV:642316-643710	1729.94	3.37695	0.185007	18.253	1.9575e-74	1.95288e-72	-	TRUE
YHR014W	chrVIII:128379-129254	1173.12	5.01257	0.28059	17.8644	2.2349e-71	2.1143e-69	+	TRUE
YPR027C	chrXVI:619958-620791	276.824	4.59625	0.267322	17.1937	2.96204e-66	2.50042e-64	-	TRUE
YHL024W	chrVIII:58757-60913	52937.5	2.45179	0.159365	15.3847	2.07287e-53	1.16059e-51	+	TRUE
YPR194C	chrXII:1020289-1022052	3715.65	-2.32441	0.169421	-13.7197	7.73397e-43	2.9066e-41	-	FALSE
YDR070C	chrIV:585765-586046	5074.22	-3.23294	0.235963	-13.701	1.00074e-42	3.68527e-41	-	FALSE
YLR164W	chrXII:465039-465545	1670.84	-3.74638	0.278593	-13.4475	3.18528e-41	1.10618e-39	+	FALSE
YLL046C	chrXII:47330-48079	1237.61	6.24306	0.474972	13.1441	1.84081e-39	5.94148e-38	-	TRUE
YKR034W	chrXI:518656-519465	897.93	-2.58448	0.227997	-11.3356	8.74612e-30	1.62128e-28	+	FALSE
YPL111W	chrXVI:345757-346758	3265.27	2.188	0.194767	11.2339	2.77908e-29	4.96703e-28	+	TRUE
YOL131W	chrXV:58834-59160	177.996	3.46162	0.325397	10.6382	1.98019e-26	2.93656e-25	+	TRUE
YGR146C	chrVII:773859-774494	2127.9	-2.27919	0.215219	-10.5901	3.31282e-26	4.88641e-25	-	FALSE
YPR194C	chrXVI:919420-920970	1103.5	-2.03702	0.212688	-9.57748	9.94463e-22	1.11587e-20	-	FALSE
YLR141W	chrXII:418246-419328	511.04	1.82886	0.201561	9.07348	1.15278e-19	1.12952e-18	+	TRUE
YCR010C	chrIII:126263-127114	73231.5	1.94254	0.215793	9.00189	2.21855e-19	2.12818e-18	-	TRUE
YPR160W	chrXVI:856125-858833	9778.34	-2.5127	0.29939	-8.39275	4.74913e-17	3.79861e-16	+	FALSE
YLR273C	chrXII:649115-651061	5156.86	0.759681	0.0938069	8.09835	5.57112e-16	4.10319e-15	-	TRUE
YGL249W	chrVII:28255-30369	582.193	1.31195	0.164846	7.95862	1.73972e-15	1.22697e-14	+	TRUE
YGR248W	chrVII:971538-972305	2336.46	-1.50991	0.197689	-7.63779	2.20981e-14	1.40664e-13	+	FALSE
YMR107W	chrXIII:455722-456069	10091.1	-1.42748	0.190868	-7.4789	7.49469e-14	4.58966e-13	+	FALSE
YOR362C	chrXV:982436-983302	2289.1	0.852982	0.122067	6.98781	2.79207e-12	1.4961e-11	-	TRUE
YIL024C	chrIX:294770-295339	1680.3	1.18306	0.176417	6.70604	1.99979e-11	9.94821e-11	-	FALSE
YMR133W	chrXIII:509000-511344	4375.56	1.31036	0.217127	6.03499	1.58977e-09	6.59338e-09	+	TRUE
YJL153C	chrX:144227-145828	11071.9	1.2783	0.224269	5.69983	1.19925e-08	4.55067e-08	-	TRUE
YBL078C	chrII:98564-98917	1647.09	1.1864	0.217306	5.45955	4.77339e-08	1.68869e-07	-	TRUE
YOR338W	chrXV:927384-928475	815.021	0.937374	0.180984	5.17932	2.22697e-07	7.32139e-07	+	TRUE
YBL075C	chrII:102684-104633	10137.7	-1.4315	0.295031	-4.85203	1.22204e-06	3.73205e-06	-	FALSE
YKL198C	chrXI:74624-76606	1498.48	-1.02609	0.215966	-4.75117	2.02247e-06	6.041e-06	-	TRUE
YNL052W	chrXIV:529015-529476	4864.55	-0.452654	0.118484	-3.82038	0.000133249	0.000314873	+	FALSE
YLR414C	chrXII:912818-913609	5324.5	-0.679019	0.186398	-3.64284	0.000269643	0.000606863	-	TRUE
YPL017C	chrXVI:518543-519837	1235.07	-0.517195	0.145679	-3.55023	0.000384893	0.000844089	-	TRUE
YBR072W	chrII:390036-390680	323.199	-0.819613	0.246795	-3.32103	0.00089687	0.00186876	+	FALSE
YOL024W	chrXV:257774-258292	97.4252	-0.813924	0.264151	-3.08128	0.00206112	0.00402469	+	FALSE
YIL042C	chrIX:259703-260887	1291.42	0.583464	0.197712	2.95108	0.00316661	0.00596267	-	FALSE
YEL057C	chrV:58188-58889	182.375	-1.09142	0.372408	-2.93071	0.00338187	0.00633971	-	FALSE
YPR151C	chrXVI:831843-832463	3487.22	-0.477387	0.167208	-2.85505	0.00430296	0.00789644	-	FALSE
YIR032C	chrIX:406053-406640	280.31	-0.494715	0.180848	-2.73552	0.00622811	0.0110917	-	FALSE
YIR016W	chrIX:374943-375743	1302.84	0.523924	0.200015	2.61943	0.00880776	0.015318	+	TRUE
YFR017C	chrVI:205008-205595	2777.99	0.618041	0.244848	2.52419	0.0115967	0.0197157	-	FALSE
YPL027W	chrXVI:499268-500005	145.143	0.4159	0.188668	2.20441	0.0274957	0.042739	+	FALSE
YKL098W	chrXI:263198-264271	466.224	-0.236124	0.12615	-1.87177	0.061239	0.0884259	+	FALSE
YMR095C	chrXIII:429314-429988	1025.43	-0.173601	0.110684	-1.56844	0.116779	0.159039	-	FALSE
YKL071W	chrXI:316874-317644	434.221	0.269813	0.194962	1.38392	0.166382	0.216593	+	FALSE
YJL089W	chrX:276134-278623	16262.7	0.244681	0.209944	1.16546	0.243833	0.303864	+	TRUE
YPL015C	chrXVI:525457-526548	2291.04	0.107705	0.0968536	1.11204	0.266121	0.326815	-	TRUE
YNR013C	chrXIV:657844-660528	2232.36	-0.149316	0.165298	-0.903317	0.366358	0.431467	-	FALSE
YIR014W	chrIX:373300-374130	302.131	0.165316	0.189744	0.871257	0.383614	0.448135	+	FALSE
YLR030W	chrXII:204077-205573	703.58	-0.201895	0.231893	-0.870638	0.383952	0.448338	+	TRUE
YBR294W	chrII:797791-800370	1338.68	-0.105794	0.140003	-0.755654	0.449856	0.515854	+	FALSE
YAL054C	chrI:46057-48198	176222	-0.129996	0.239077	-0.54374	0.586621	0.648652	-	TRUE
YBR284W	chrII:779735-782128	415.315	0.0720299	0.187532	0.384093	0.700909	0.751885	+	TRUE
YBR076W	chrII:398236-399300	435.412	0.118124	0.387269	0.305018	0.760352	0.804174	+	FALSE

## Sheet: WT Ume6 (LUTI targets)
syst_id	location	baseMean	log2FoldChange	lfcSE	stat	pvalue	padj	strand	urs1_motif
YER111C	chrV:405565-406190	211.275	6.45317	0.380321	16.9677	1.42413e-64	1.14915e-62	-	TRUE
YOR020W-A	chrXV:352075-352585	720.773	4.0797	0.254445	16.0337	7.4291e-58	4.97115e-56	+	TRUE
YGR281W	chrVII:1037580-1038208	156.026	3.44848	0.230321	14.9725	1.11137e-50	5.75292e-49	+	TRUE
YGL103W	chrVII:311454-312060	347.252	2.77986	0.19967	13.9222	4.64157e-44	1.83225e-42	+	FALSE
YIL144W	chrIX:67896-68352	125.652	4.36394	0.322444	13.534	9.85774e-42	3.46727e-40	+	TRUE
YMR122W-A	chrXIII:483265-483923	85.1218	3.37362	0.254067	13.2785	3.08568e-40	1.01384e-38	+	TRUE
YLL031C	chrXII:80872-81661	113.535	7.08442	0.577725	12.2626	1.43773e-34	3.52179e-33	-	TRUE
YJL084C	chrX:288348-288780	61.8435	3.88376	0.324859	11.9552	6.09654e-33	1.35432e-31	-	TRUE
YBL011W	chrII:221468-222294	108.027	2.69712	0.229698	11.7421	7.75709e-32	1.60616e-30	+	TRUE
YOL100W	chrXV:108794-109273	94.6625	2.81989	0.241968	11.654	2.19046e-31	4.46806e-30	+	TRUE
YEL025C	chrV:124866-125612	325.522	2.6103	0.236655	11.03	2.7393e-28	4.63905e-27	-	TRUE
YBR185C	chrII:608066-608425	89.2746	3.76332	0.345346	10.8972	1.18808e-27	1.9287e-26	-	TRUE
YPR029C	chrXVI:626900-627283	82.6547	4.48319	0.418871	10.703	9.84837e-27	1.50106e-25	-	TRUE
YLR259C	chrXII:624737-625256	56.9365	4.20943	0.403849	10.4233	1.94134e-25	2.72433e-24	-	FALSE
YGR194C	chrVII:873749-874252	43.8017	4.26377	0.424503	10.0441	9.74917e-24	1.27063e-22	-	FALSE
YBR257W	chrII:736840-737333	155.444	1.94791	0.195693	9.9539	2.42499e-23	3.07296e-22	+	TRUE
YBL085W	chrII:81159-81957	40.2888	4.20989	0.428431	9.82629	8.67559e-23	1.05316e-21	+	TRUE
YML075C	chrXIII:113560-114421	226.424	1.44375	0.15579	9.26725	1.91012e-20	1.9627e-19	-	TRUE
YKL122C	chrXI:219464-220161	74.1933	3.46238	0.375219	9.22765	2.76646e-20	2.82674e-19	-	FALSE
YBR281C	chrII:776143-776452	26.0284	4.96263	0.564478	8.79154	1.47528e-18	1.33359e-17	-	TRUE
YFL036W	chrVI:79020-79494	45.156	3.38385	0.391669	8.63957	5.6426e-18	4.90665e-17	+	TRUE
YEL015W	chrV:144253-146063	427.175	0.994834	0.117718	8.45101	2.88803e-17	2.36517e-16	+	FALSE
YDL174C	chrIV:159787-160971	268.341	2.21616	0.270047	8.20656	2.27612e-16	1.7274e-15	-	TRUE
YOR354C	chrXV:967803-968117	22.1201	4.31535	0.550393	7.84049	4.48808e-15	3.05156e-14	-	TRUE
YPR164W	chrXVI:865110-865463	23.7064	4.59186	0.585784	7.83883	4.54772e-15	3.08829e-14	+	TRUE
YGR264C	chrVII:1007481-1007962	130.917	4.01934	0.512779	7.83835	4.56494e-15	3.09614e-14	-	TRUE
YGL097W	chrVII:321901-322483	226.876	3.13852	0.407712	7.69789	1.38332e-14	8.91922e-14	+	FALSE
YBR112C	chrII:473975-474803	50.4792	2.82015	0.378442	7.45198	9.19468e-14	5.58707e-13	-	TRUE
YOR320C	chrXV:885682-886289	75.8278	1.80546	0.257581	7.00929	2.39531e-12	1.29489e-11	-	FALSE
YLR114C	chrXII:371866-372349	18.8984	8.63305	1.23462	6.99247	2.7008e-12	1.45145e-11	-	FALSE
YPL160W	chrXVI:246588-247036	69.1816	3.4015	0.493004	6.89954	5.21696e-12	2.73666e-11	+	TRUE
YOR321W	chrXV:885938-886463	17.7465	3.90402	0.578527	6.74821	1.49682e-11	7.58361e-11	+	TRUE
YPL152W	chrXVI:264673-265082	50.2078	2.46196	0.372079	6.61676	3.67165e-11	1.78444e-10	+	TRUE
YDR060W	chrIV:567702-568213	121.263	1.63786	0.265201	6.17592	6.57797e-10	2.87825e-09	+	FALSE
YLR115W	chrXII:372102-372509	12.565	5.48494	0.943504	5.81337	6.12269e-09	2.41172e-08	+	TRUE
YCL057C-A	chrIII:24919-25114	15.2899	5.32952	0.924061	5.76749	8.04592e-09	3.12441e-08	-	TRUE
YOR246C	chrXV:767366-768911	906.951	-1.754	0.310383	-5.65108	1.59443e-08	5.95955e-08	-	FALSE
YIL031W	chrIX:276945-277075	13.9552	5.35377	1.02102	5.24353	1.57532e-07	5.27817e-07	+	TRUE
YOR290C	chrXV:830883-831331	10.9667	3.62963	0.692556	5.24092	1.59782e-07	5.34913e-07	-	FALSE
YPR013C	chrXVI:585327-585764	30.8453	1.99374	0.381221	5.22989	1.69614e-07	5.64384e-07	-	FALSE
YJR138W	chrX:683534-684132	27.3855	6.27295	1.21243	5.17386	2.29307e-07	7.52067e-07	+	TRUE
YOL002C	chrXV:305008-305216	13.1793	-2.53909	0.5009	-5.06906	3.99779e-07	1.27682e-06	-	FALSE
YML111W	chrXIII:40731-41360	54.1518	1.36035	0.279124	4.87363	1.09565e-06	3.36797e-06	+	TRUE
YOR076C	chrXV:453392-454025	6.53137	4.16248	0.921451	4.51731	6.26295e-06	1.76865e-05	-	TRUE
YBR114W	chrII:474712-475162	19.2965	1.89294	0.423315	4.4717	7.75994e-06	2.16907e-05	+	TRUE
YJL083W	chrX:288543-288993	14.1694	2.42276	0.599406	4.04194	5.30113e-05	0.000131438	+	TRUE
YHR013C	chrVIII:127814-128148	15.9182	1.81312	0.460716	3.93545	8.30423e-05	0.00020126	-	TRUE
YMR100W	chrXIII:437907-438310	186.522	1.20443	0.307757	3.91358	9.09385e-05	0.000219235	+	FALSE
YGR266W	chrVII:1007710-1008179	5.4719	4.69668	1.20033	3.91284	9.12179e-05	0.000219812	+	TRUE
YPL120W	chrXVI:321965-322138	5.22681	5.39155	1.38483	3.89329	9.8895e-05	0.00023727	+	TRUE
YOL135C	chrXV:55882-56902	1580.41	1.14689	0.296854	3.86348	0.000111782	0.000266209	-	FALSE
YOR352W	chrXV:961322-961694	9.7286	2.28293	0.599204	3.80993	0.000139005	0.000327068	+	TRUE
YOL103W	chrXV:103886-104084	4.27868	4.41275	1.19303	3.69879	0.000216629	0.000493828	+	TRUE
YLR260W	chrXII:625027-625418	4.57134	4.65895	1.26202	3.69165	0.000222807	0.000506858	+	TRUE
YCL050C	chrIII:39433-40040	11.1967	2.0018	0.564385	3.54687	0.000389834	0.00085424	-	FALSE
YNL015W	chrXIV:613188-613554	81.2366	-1.1153	0.335719	-3.32211	0.000893381	0.00186245	+	FALSE
YJL196C	chrX:78448-78635	5.45474	2.69286	0.815667	3.30142	0.000961976	0.00199259	-	FALSE
YPL163C	chrXVI:242820-242963	48.4518	-1.03809	0.325059	-3.19356	0.00140532	0.00282351	-	FALSE
YMR208W	chrXIII:657244-657510	5.12316	3.00535	0.971996	3.09193	0.00198858	0.0038969	+	TRUE
YDL070W	chrIV:342797-343068	27.4708	0.936276	0.309771	3.02248	0.00250715	0.00481679	+	FALSE
YHR071W	chrVIII:228617-229406	151.361	0.819814	0.272633	3.00703	0.00263818	0.00504731	+	TRUE
YHR006W	chrVIII:113503-114087	51.276	0.713139	0.239479	2.97787	0.00290258	0.00550897	+	TRUE
YLR274W	chrXII:650924-651553	177.33	0.814422	0.28924	2.81573	0.00486669	0.00883053	+	TRUE
YJR077C	chrX:577811-578247	24.0277	0.93693	0.389059	2.4082	0.0160315	0.0264556	-	FALSE
YPL088W	chrXVI:384859-387641	948.784	1.15182	0.481952	2.38991	0.0168525	0.0276525	+	FALSE
YNL305C	chrXIV:61875-62024	5.65135	2.07342	0.893316	2.32104	0.0202847	0.032535	-	TRUE
YNR017W	chrXIV:671126-671515	58.3276	0.807169	0.347851	2.32044	0.0203169	0.0325771	+	FALSE
YPL274W	chrXVI:24366-25097	134.719	0.401455	0.223485	1.79634	0.0724403	0.103161	+	TRUE
YLR325C	chrXII:740962-741385	53.9926	0.53706	0.313767	1.71165	0.086961	0.121816	-	FALSE
YGR260W	chrVII:997517-997860	40.2236	0.730204	0.439899	1.65994	0.0969273	0.134337	+	FALSE
YDR222W	chrIV:886192-886344	158.494	0.9424	0.799007	1.17946	0.238214	0.297943	+	TRUE
YDR501W	chrIV:1412717-1412798	4.94036	-0.742217	1.09091	-0.680368	0.496272	0.562031	+	FALSE
YJL003W	chrX:443626-443738	6.35793	0.0382439	0.635167	0.0602108	0.951988	0.961981	+	FALSE
YOR350C	chrXV:959446-959598	541.426	6.62482	0.788593	8.4008	NA	NA	-	FALSE
						P-value > 0.05 and log2fc >0			P-value > 0.05, log2fc >0, URS1 motif
						63			44
						%			%
						85.1351			95.6522

## Sheet: T99N Ume6 (canonical targets)
syst_id	location	baseMean	log2FoldChange	lfcSE	stat	pvalue	padj	strand	urs1_motif
YGL192W	chrVII:143456-145258	16748	3.18669	0.8657	3.68106	NA	NA	+	FALSE
YOL104C	chrXV:102580-103638	1270.76	1.4539	0.188299	7.72122	1.15221e-14	3.01055e-12	-	TRUE
YPR007C	chrXVI:568588-570630	5213.07	1.9288	0.294822	6.54224	6.06057e-11	5.63633e-09	-	TRUE
YLR273C	chrXII:649115-651061	5156.86	0.59862	0.0939072	6.37459	1.83449e-10	1.56693e-08	-	TRUE
YHR153C	chrVIII:396256-396852	1385.87	1.55178	0.249216	6.22663	4.76564e-10	3.73558e-08	-	TRUE
YER179W	chrV:562037-563133	4098.74	0.986778	0.194771	5.06635	4.05506e-07	1.18352e-05	+	TRUE
YGL033W	chrVII:434063-434789	1029.78	1.01535	0.207621	4.89039	1.00634e-06	2.47615e-05	+	TRUE
YNL196C	chrXIV:273554-274447	4800.57	0.913897	0.194164	4.70684	2.51589e-06	5.22978e-05	-	TRUE
YFL003C	chrVI:155878-158514	1153.37	0.802347	0.17494	4.5864	4.50957e-06	8.51438e-05	-	TRUE
YBR186W	chrII:608622-610429	1993.68	0.794085	0.178857	4.43977	9.00539e-06	0.000153933	+	TRUE
YBR072W	chrII:390036-390680	323.199	-1.14232	0.257937	-4.42868	9.48107e-06	0.000159719	+	FALSE
YLR030W	chrXII:204077-205573	703.58	-0.988748	0.232386	-4.25476	2.0927e-05	0.000298251	+	TRUE
YKR005C	chrXI:460250-461593	1016.24	0.779255	0.185951	4.19066	2.78149e-05	0.000381552	-	FALSE
YOR177C	chrXV:642316-643710	1729.94	0.752928	0.184224	4.08703	4.36939e-05	0.000556261	-	TRUE
YHL024W	chrVIII:58757-60913	52937.5	0.636346	0.159387	3.99245	6.53952e-05	0.000783458	+	TRUE
YPL111W	chrXVI:345757-346758	3265.27	0.783638	0.196851	3.98087	6.86647e-05	0.000811989	+	TRUE
YDR374C	chrIV:1185688-1186608	1552.3	0.736542	0.191825	3.83966	0.000123203	0.00130757	-	TRUE
YCR010C	chrIII:126263-127114	73231.5	0.78422	0.215816	3.63375	0.00027933	0.00255023	-	TRUE
YIL072W	chrIX:211476-213293	4461.14	0.600919	0.174685	3.44002	0.000581663	0.00451433	+	TRUE
YIL024C	chrIX:294770-295339	1680.3	0.60492	0.178965	3.38011	0.000724571	0.00535859	-	FALSE
YPL121C	chrXVI:321047-321712	1482.81	1.06136	0.335032	3.16794	0.00153524	0.0096715	-	TRUE
YGR248W	chrVII:971538-972305	2336.46	0.608671	0.197743	3.0781	0.00208326	0.0120987	+	FALSE
YOR362C	chrXV:982436-983302	2289.1	0.369554	0.123637	2.98903	0.00279866	0.0153716	-	TRUE
YPL027W	chrXVI:499268-500005	145.143	-0.601679	0.207463	-2.90018	0.00372952	0.0191789	+	FALSE
YMR095C	chrXIII:429314-429988	1025.43	0.310978	0.113642	2.73648	0.00620995	0.0284187	-	FALSE
YHR157W	chrVIII:407059-407607	490.737	0.486697	0.182123	2.67236	0.00753199	0.0329832	+	TRUE
YGL249W	chrVII:28255-30369	582.193	-0.457391	0.171453	-2.66774	0.00763636	0.0333604	+	TRUE
YEL057C	chrV:58188-58889	182.375	-0.974243	0.365414	-2.66614	0.00767287	0.0334666	-	FALSE
YDR446W	chrIV:1315040-1315948	829.281	0.612583	0.230683	2.65552	0.00791859	0.034239	+	TRUE
YHR014W	chrVIII:128379-129254	1173.12	0.66566	0.273171	2.43679	0.0148184	0.0551991	+	TRUE
YHL022C	chrVIII:65078-66274	616.541	0.423146	0.175791	2.4071	0.0160798	0.058977	-	FALSE
YIL042C	chrIX:259703-260887	1291.42	0.47068	0.199584	2.35831	0.0183583	0.0648213	-	FALSE
YPR151C	chrXVI:831843-832463	3487.22	-0.387092	0.166857	-2.3199	0.0203464	0.0697753	-	FALSE
YJL089W	chrX:276134-278623	16262.7	-0.479419	0.210007	-2.28287	0.0224381	0.0742491	+	TRUE
YKL098W	chrXI:263198-264271	466.224	-0.283125	0.132685	-2.13381	0.0328585	0.0990549	+	FALSE
YER044C-A	chrV:258223-259537	435.643	0.423072	0.20343	2.07969	0.0375535	0.109546	-	TRUE
YJL153C	chrX:144227-145828	11071.9	-0.467138	0.224772	-2.07827	0.0376841	0.109694	-	TRUE
YOL131W	chrXV:58834-59160	177.996	0.692523	0.352646	1.96379	0.0495541	0.134989	+	TRUE
YMR101C	chrXIII:440808-441839	4136.22	0.42371	0.217537	1.94776	0.0514431	0.138299	-	TRUE
YAL054C	chrI:46057-48198	176222	0.456543	0.239086	1.90954	0.0561927	0.146447	-	TRUE
YBR076W	chrII:398236-399300	435.412	-0.664724	0.386184	-1.72126	0.0852035	0.19717	+	FALSE
YIR014W	chrIX:373300-374130	302.131	0.318193	0.188276	1.69003	0.0910214	0.206772	+	FALSE
YPR194C	chrXII:1020289-1022052	3715.65	-0.286166	0.169514	-1.68816	0.0913813	0.207108	-	FALSE
YBL078C	chrII:98564-98917	1647.09	0.358365	0.2202	1.62746	0.10364	0.226383	-	TRUE
YPR160W	chrXVI:856125-858833	9778.34	-0.459826	0.299354	-1.53606	0.124524	0.257155	+	FALSE
YBL075C	chrII:102684-104633	10137.7	-0.448456	0.295107	-1.51964	0.128602	0.263396	-	FALSE
YGR146C	chrVII:773859-774494	2127.9	-0.315664	0.214336	-1.47275	0.140818	0.280054	-	FALSE
YMR133W	chrXIII:509000-511344	4375.56	-0.312726	0.217164	-1.44005	0.149854	0.293033	+	TRUE
YLR141W	chrXII:418246-419328	511.04	0.288051	0.203353	1.41651	0.156627	0.301653	+	TRUE
YOR338W	chrXV:927384-928475	815.021	0.247323	0.183532	1.34757	0.177797	0.329919	+	TRUE
YLR445W	chrXII:979030-979678	380.883	-0.276363	0.215069	-1.285	0.198793	0.356053	+	TRUE
YLR414C	chrXII:912818-913609	5324.5	0.218413	0.186313	1.17229	0.24108	0.408273	-	TRUE
YKL198C	chrXI:74624-76606	1498.48	-0.251058	0.216164	-1.16142	0.245469	0.413156	-	TRUE
YLL046C	chrXII:47330-48079	1237.61	-0.477907	0.468535	-1.02	0.307727	0.483811	-	TRUE
YOR351C	chrXV:959574-961067	1829.77	0.146696	0.173741	0.844341	0.398479	0.57237	-	TRUE
YKL071W	chrXI:316874-317644	434.221	-0.165953	0.199683	-0.831084	0.405926	0.579728	+	FALSE
YIR016W	chrIX:374943-375743	1302.84	0.157337	0.201312	0.781557	0.434475	0.606632	+	TRUE
YFR017C	chrVI:205008-205595	2777.99	0.190035	0.245433	0.774286	0.438762	0.610417	-	FALSE
YIL073C	chrIX:207808-210825	3445.75	0.134887	0.175816	0.767204	0.44296	0.613962	-	TRUE
YLR164W	chrXII:465039-465545	1670.84	-0.192669	0.276927	-0.69574	0.486592	0.65329	+	FALSE
YMR107W	chrXIII:455722-456069	10091.1	0.116178	0.191029	0.608171	0.543074	0.701471	+	FALSE
YJL106W	chrX:231614-233551	12434.9	0.121917	0.205384	0.593603	0.552778	0.709993	+	TRUE
YNL012W	chrXIV:617917-619896	1912.63	0.0786218	0.13598	0.578184	0.56314	0.719153	+	FALSE
YIR032C	chrIX:406053-406640	280.31	-0.111464	0.193185	-0.576981	0.563952	0.719797	-	FALSE
YPL015C	chrXVI:525457-526548	2291.04	0.0540981	0.0982217	0.550775	0.581788	0.736734	-	TRUE
YBR294W	chrII:797791-800370	1338.68	-0.0739848	0.143114	-0.516965	0.605181	0.752976	+	FALSE
YPR194C	chrXVI:919420-920970	1103.5	-0.109792	0.212906	-0.515682	0.606077	0.75392	-	FALSE
YBR284W	chrII:779735-782128	415.315	0.0846943	0.19218	0.440702	0.659429	0.795295	+	TRUE
YPR027C	chrXVI:619958-620791	276.824	-0.0975592	0.238401	-0.409223	0.682376	0.810033	-	TRUE
YNR013C	chrXIV:657844-660528	2232.36	-0.0606073	0.166444	-0.364129	0.715761	0.833662	-	FALSE
YPL017C	chrXVI:518543-519837	1235.07	0.0356024	0.147088	0.242047	0.808743	0.893771	-	TRUE
YKR034W	chrXI:518656-519465	897.93	-0.00740047	0.22801	-0.0324567	0.974108	0.985604	+	FALSE
YDR070C	chrIV:585765-586046	5074.22	0.00589381	0.235225	0.025056	0.98001	0.988114	-	FALSE
YOL024W	chrXV:257774-258292	97.4252	0.00486828	0.265616	0.0183282	0.985377	0.99104	+	FALSE
YNL052W	chrXIV:529015-529476	4864.55	-0.000125258	0.119066	-0.001052	0.999161	0.999343	+	FALSE

## Sheet: T99N Ume6 (LUTI targets)
syst_id	location	baseMean	log2FoldChange	lfcSE	stat	pvalue	padj	strand	urs1_motif
YER111C	chrV:405565-406190	211.275	2.29675	0.287783	7.98085	1.45334e-15	4.98404e-13	-	TRUE
YOR246C	chrXV:767366-768911	906.951	-1.77667	0.313027	-5.67579	1.38054e-08	6.88639e-07	-	FALSE
YEL015W	chrV:144253-146063	427.175	0.627948	0.118722	5.28923	1.22831e-07	4.35117e-06	+	FALSE
YNL015W	chrXIV:613188-613554	81.2366	-1.08069	0.334412	-3.2316	0.00123101	0.00813798	+	FALSE
YMR100W	chrXIII:437907-438310	186.522	-0.90355	0.301098	-3.00085	0.00269226	0.0148318	+	FALSE
YDL174C	chrIV:159787-160971	268.341	-0.786077	0.280925	-2.79818	0.0051392	0.0244994	-	TRUE
YOR290C	chrXV:830883-831331	10.9667	1.93195	0.777748	2.48403	0.0129906	0.0501649	-	FALSE
YOR320C	chrXV:885682-886289	75.8278	0.668643	0.274728	2.43384	0.0149398	0.0556138	-	FALSE
YBL085W	chrII:81159-81957	40.2888	0.998903	0.420133	2.37759	0.0174263	0.062414	+	TRUE
YJR077C	chrX:577811-578247	24.0277	-1.00034	0.438671	-2.28039	0.0225846	0.0746065	-	FALSE
YLR114C	chrXII:371866-372349	18.8984	2.96787	1.31604	2.25516	0.0241233	0.0783221	-	FALSE
YDR060W	chrIV:567702-568213	121.263	-0.615912	0.279315	-2.20508	0.0274481	0.0862589	+	FALSE
YLR274W	chrXII:650924-651553	177.33	0.633588	0.295931	2.141	0.032274	0.0976081	+	TRUE
YNR017W	chrXIV:671126-671515	58.3276	-0.72572	0.354795	-2.04546	0.0408091	0.116261	+	FALSE
YGR266W	chrVII:1007710-1008179	5.4719	2.87353	1.40928	2.03901	0.0414489	0.117596	+	TRUE
YPL152W	chrXVI:264673-265082	50.2078	0.802575	0.395691	2.02829	0.0425306	0.120167	+	TRUE
YIL144W	chrIX:67896-68352	125.652	0.555002	0.274568	2.02137	0.0432417	0.121489	+	TRUE
YHR013C	chrVIII:127814-128148	15.9182	-1.0973	0.567226	-1.9345	0.0530517	0.140892	-	TRUE
YPL274W	chrXVI:24366-25097	134.719	-0.417465	0.241479	-1.72878	0.0838486	0.195031	+	TRUE
YJR138W	chrX:683534-684132	27.3855	-2.77036	1.63629	-1.69307	0.0904414	0.20617	+	TRUE
YLL031C	chrXII:80872-81661	113.535	0.570204	0.33861	1.68396	0.0921902	0.208511	-	TRUE
YLR260W	chrXII:625027-625418	4.57134	2.54599	1.5698	1.62185	0.104835	0.228537	+	TRUE
YLR115W	chrXII:372102-372509	12.565	1.69048	1.04413	1.61903	0.105441	0.229495	+	TRUE
YBR112C	chrII:473975-474803	50.4792	0.697097	0.444631	1.56781	0.116925	0.246378	-	TRUE
YPL163C	chrXVI:242820-242963	48.4518	-0.520917	0.338086	-1.54078	0.123369	0.255252	-	FALSE
YMR122W-A	chrXIII:483265-483923	85.1218	-0.461808	0.304913	-1.51456	0.129885	0.265133	+	TRUE
YJL003W	chrX:443626-443738	6.35793	1.06553	0.704846	1.51172	0.130604	0.266018	+	FALSE
YML075C	chrXIII:113560-114421	226.424	0.265213	0.180008	1.47334	0.140659	0.280054	-	TRUE
YDL070W	chrIV:342797-343068	27.4708	0.532886	0.381572	1.39655	0.162547	0.309687	+	FALSE
YPL088W	chrXVI:384859-387641	948.784	-0.664392	0.482658	-1.37653	0.168659	0.31794	+	FALSE
YMR208W	chrXIII:657244-657510	5.12316	-1.60795	1.19779	-1.34243	0.179457	0.331542	+	TRUE
YPL120W	chrXVI:321965-322138	5.22681	1.56371	1.16567	1.34147	0.179767	0.332001	+	TRUE
YCL050C	chrIII:39433-40040	11.1967	-0.960236	0.734355	-1.30759	0.191012	0.346474	-	FALSE
YJL196C	chrX:78448-78635	5.45474	1.41379	1.1221	1.25995	0.207686	0.367868	-	FALSE
YGR260W	chrVII:997517-997860	40.2236	-0.505777	0.420314	-1.20333	0.228848	0.39468	+	FALSE
YOR352W	chrXV:961322-961694	9.7286	0.922481	0.789911	1.16783	0.242875	0.410048	+	TRUE
YDR222W	chrIV:886192-886344	158.494	-0.854214	0.791354	-1.07943	0.280394	0.455454	+	TRUE
YOR076C	chrXV:453392-454025	6.53137	-1.59914	1.55336	-1.02947	0.30326	0.479938	-	TRUE
YOL135C	chrXV:55882-56902	1580.41	-0.291798	0.296108	-0.985446	0.324405	0.501553	-	FALSE
YML111W	chrXIII:40731-41360	54.1518	-0.343784	0.350257	-0.98152	0.326336	0.503307	+	TRUE
YEL025C	chrV:124866-125612	325.522	-0.224345	0.232883	-0.963336	0.335379	0.511599	-	TRUE
YGL097W	chrVII:321901-322483	226.876	-0.32756	0.390032	-0.83983	0.401004	0.574735	+	FALSE
YGR194C	chrVII:873749-874252	43.8017	-0.330726	0.39842	-0.830093	0.406486	0.580226	-	FALSE
YPR164W	chrXVI:865110-865463	23.7064	-0.388806	0.524512	-0.741272	0.458528	0.628718	+	TRUE
YOL002C	chrXV:305008-305216	13.1793	-0.440778	0.627683	-0.70223	0.482536	0.650055	-	FALSE
YLR259C	chrXII:624737-625256	56.9365	0.268714	0.38891	0.690939	0.489604	0.656354	-	FALSE
YIL031W	chrIX:276945-277075	13.9552	-1.16179	1.81614	-0.639703	0.522365	0.685326	+	TRUE
YPR029C	chrXVI:626900-627283	82.6547	0.294918	0.46849	0.629507	0.529017	0.690915	-	TRUE
YGR281W	chrVII:1037580-1038208	156.026	0.123513	0.202358	0.610365	0.54162	0.700087	+	TRUE
YDR501W	chrIV:1412717-1412798	4.94036	-0.447395	0.75908	-0.589392	0.555599	0.711839	+	FALSE
YBL011W	chrII:221468-222294	108.027	0.13026	0.227865	0.571654	0.567556	0.722716	+	TRUE
YGR264C	chrVII:1007481-1007962	130.917	0.24356	0.461646	0.527589	0.597784	0.748316	-	TRUE
YOR321W	chrXV:885938-886463	17.7465	-0.36805	0.800473	-0.459791	0.645666	0.785378	+	TRUE
YNL305C	chrXIV:61875-62024	5.65135	0.441659	0.962309	0.458958	0.646264	0.785742	-	TRUE
YOL103W	chrXV:103886-104084	4.27868	-0.575679	1.26913	-0.453602	0.650115	0.788345	+	TRUE
YPL160W	chrXVI:246588-247036	69.1816	-0.181064	0.413154	-0.438247	0.661207	0.796447	+	TRUE
YCL057C-A	chrIII:24919-25114	15.2899	0.231766	0.573222	0.404322	0.685976	0.812773	-	TRUE
YOR354C	chrXV:967803-968117	22.1201	-0.185566	0.518341	-0.358	0.720343	0.836419	-	TRUE
YBR185C	chrII:608066-608425	89.2746	0.107469	0.302451	0.355326	0.722346	0.837282	-	TRUE
YGL103W	chrVII:311454-312060	347.252	-0.0607218	0.200504	-0.302846	0.762007	0.864409	+	FALSE
YBR257W	chrII:736840-737333	155.444	-0.0516058	0.208255	-0.247801	0.804289	0.891902	+	TRUE
YHR006W	chrVIII:113503-114087	51.276	-0.0696122	0.297888	-0.233686	0.815229	0.897504	+	TRUE
YKL122C	chrXI:219464-220161	74.1933	-0.0797891	0.375445	-0.212519	0.831702	0.908439	-	FALSE
YFL036W	chrVI:79020-79494	45.156	0.0888308	0.424558	0.209231	0.834268	0.909192	+	TRUE
YLR325C	chrXII:740962-741385	53.9926	-0.0730705	0.3565	-0.204966	0.837599	0.910392	-	FALSE
YBR114W	chrII:474712-475162	19.2965	0.0841241	0.445529	0.188818	0.850235	0.918716	+	TRUE
YBR281C	chrII:776143-776452	26.0284	0.131407	0.71185	0.1846	0.853543	0.920297	-	TRUE
YOL100W	chrXV:108794-109273	94.6625	0.0492921	0.284958	0.17298	0.862667	0.927362	+	TRUE
YPR013C	chrXVI:585327-585764	30.8453	-0.0694586	0.406351	-0.170932	0.864277	0.927837	-	FALSE
YHR071W	chrVIII:228617-229406	151.361	-0.0465792	0.278744	-0.167104	0.867289	0.928911	+	TRUE
YJL083W	chrX:288543-288993	14.1694	0.0659574	0.635482	0.103791	0.917335	0.957288	+	TRUE
YJL084C	chrX:288348-288780	61.8435	0.0219067	0.322379	0.0679533	0.945823	0.970406	-	TRUE
YOR020W-A	chrXV:352075-352585	720.773	0.00527696	0.250258	0.021086	0.983177	0.989947	+	TRUE
YOR350C	chrXV:959446-959598	541.426	-0.123149	0.769644	-0.160007	NA	NA	-	FALSE
						P-value > 0.05 and log2fc >0			P-value > 0.05, log2fc >0, URS1 motif
						2			1
						%			%
						2.7027			2.17391
