# Supplementary material for: Integrated genomic analysis reveals key features of long undecoded transcript isoform-based gene repression
Source: Mol Cell. 2021 May 20;81(10):2231–2245.e11. doi: 10.1016/j.molcel.2021.03.013 (PMC8153250; doi:10.1016/j.molcel.2021.03.013)
Supplement: Table S4. GSEA output from RNA-seq comparing 4 h (meiotic prophase) to 2 h (premeiotic) in the pCUP1-IME1/pCUP1-IME4 meiotic induction system, related to Figure 2 [file mmc5.xlsx]

## Sheet: Table SXXX
NAME	Description	SIZE	ES	NES	NOM p-val	FDR q-val	FWER p-val	RANK AT MAX	LEADING EDGE
CUSTOM_RECOMB_SC	3 hr cluster (from Brar et al. Science (2012))	41	0.920196	3.29036	0	0	0	181	tags=88%, list=3%, signal=90%
GO:0051321	meiotic cell cycle	91	0.78323	3.25368	0	0	0	761	tags=70%, list=14%, signal=81%
GO:0007131	reciprocal meiotic recombination	40	0.797459	2.81953	0	0	0	628	tags=80%, list=12%, signal=90%
GO:0030435	sporulation resulting in formation of a cellular spore	73	0.634641	2.49632	0	0	0	880	tags=48%, list=16%, signal=57%
GO:0043161	proteasome-mediated ubiquitin-dependent protein catabolic process	41	0.698071	2.4726	0	0	0	855	tags=61%, list=16%, signal=72%
GO:0010499	proteasomal ubiquitin-independent protein catabolic process	15	0.860567	2.40188	0	0	0	582	tags=93%, list=11%, signal=104%
GO:0007059	chromosome segregation	51	0.641621	2.36259	0	0	0	937	tags=63%, list=18%, signal=75%
GO:0006511	ubiquitin-dependent protein catabolic process	77	0.584232	2.33138	0	0	0	1286	tags=56%, list=24%, signal=73%
GO:0042138	meiotic DNA double-strand break formation	15	0.807367	2.19999	0	0.000274024	0.002	126	tags=53%, list=2%, signal=54%
GO:0007049	cell cycle	232	0.455936	2.15481	0	0.000246622	0.002	1033	tags=42%, list=19%, signal=50%
GO:0006310	DNA recombination	39	0.611522	2.13892	0	0.00047595	0.004	866	tags=46%, list=16%, signal=55%
GO:0051301	cell division	155	0.476019	2.11668	0	0.000436287	0.004	935	tags=43%, list=18%, signal=51%
GO:0006974	cellular response to DNA damage stimulus	149	0.472632	2.11421	0	0.000402727	0.004	938	tags=33%, list=18%, signal=39%
GO:0000722	telomere maintenance via recombination	20	0.677295	2.07804	0	0.000457811	0.005	1056	tags=75%, list=20%, signal=93%
GO:0000070	mitotic sister chromatid segregation	17	0.716093	2.04485	0	0.000836778	0.01	1455	tags=88%, list=27%, signal=121%
GO:0007064	mitotic sister chromatid cohesion	20	0.689745	2.02886	0.00187266	0.000861184	0.011	763	tags=50%, list=14%, signal=58%
GO:0006281	DNA repair	154	0.446139	1.9935	0	0.00140725	0.019	1256	tags=38%, list=24%, signal=49%
GO:0006260	DNA replication	59	0.514575	1.98371	0	0.00153452	0.021	1024	tags=47%, list=19%, signal=58%
GO:0030433	ubiquitin-dependent ERAD pathway	39	0.563264	1.96162	0	0.00226067	0.032	1088	tags=51%, list=20%, signal=64%
GO:0000723	telomere maintenance	39	0.537672	1.88442	0	0.00672737	0.101	921	tags=46%, list=17%, signal=55%
GO:0006270	DNA replication initiation	28	0.570837	1.84899	0.00380228	0.0101412	0.154	1148	tags=57%, list=22%, signal=72%
GO:0006298	mismatch repair	17	0.644136	1.84696	0	0.00991376	0.158	1059	tags=53%, list=20%, signal=66%
GO:0000724	double-strand break repair via homologous recombination	21	0.60899	1.82746	0	0.0117819	0.191	828	tags=48%, list=16%, signal=56%
GO:0006261	DNA-dependent DNA replication	17	0.618588	1.79256	0	0.0157969	0.258	1619	tags=82%, list=30%, signal=118%
GO:0006289	nucleotide-excision repair	27	0.559967	1.79132	0.0019685	0.0153627	0.262	828	tags=37%, list=16%, signal=44%
GO:0006302	double-strand break repair	28	0.55553	1.78773	0.0019802	0.0152923	0.271	1250	tags=50%, list=23%, signal=65%
GO:0007094	mitotic spindle assembly checkpoint	19	0.596262	1.73775	0.00564972	0.0241174	0.423	999	tags=58%, list=19%, signal=71%
GO:0006338	chromatin remodeling	52	0.443599	1.67731	0.00356506	0.043193	0.627	1691	tags=56%, list=32%, signal=81%
GO:0016567	protein ubiquitination	78	0.409374	1.66387	0.00362319	0.0458116	0.66	1557	tags=51%, list=29%, signal=71%
GO:0000422	autophagy of mitochondrion	19	0.55627	1.66008	0.0110497	0.0453012	0.666	1535	tags=58%, list=29%, signal=81%
GO:0006890	retrograde vesicle-mediated transport, Golgi to endoplasmic reticulum	28	0.515456	1.65858	0.00195312	0.044248	0.67	2345	tags=79%, list=44%, signal=139%
GO:0006457		68	0.411263	1.61421	0	0.0603564	0.78	1374	tags=49%, list=26%, signal=65%
GO:0090305		38	0.456123	1.59588	0.0224299	0.0680894	0.82	1633	tags=50%, list=31%, signal=72%
GO:0030466		36	0.456703	1.59254	0.0261682	0.0677175	0.829	1438	tags=50%, list=27%, signal=68%
GO:0000727		21	0.538053	1.58927	0.019685	0.067479	0.834	1420	tags=57%, list=27%, signal=78%
GO:0006284		16	0.562255	1.56572	0.0243446	0.0789829	0.886	1479	tags=56%, list=28%, signal=78%
GO:0006913		17	0.547075	1.56066	0.024	0.0796094	0.896	1751	tags=71%, list=33%, signal=105%
GO:0008033		77	0.389383	1.54193	0.0108108	0.0890812	0.924	1236	tags=35%, list=23%, signal=45%
GO:0006325		91	0.370916	1.52493	0.00739372	0.09832	0.945	1885	tags=51%, list=35%, signal=77%
GO:0043044		16	0.52874	1.50493	0.0634328	0.109832	0.961	2249	tags=75%, list=42%, signal=129%
GO:0000480		17	0.515309	1.48365	0.0709939	0.123911	0.983	1445	tags=53%, list=27%, signal=72%
GO:0000184		16	0.532976	1.48131	0.0603774	0.12281	0.984	1584	tags=75%, list=30%, signal=106%
GO:0006417		36	0.43541	1.46834	0.0402299	0.131912	0.989	1046	tags=28%, list=20%, signal=34%
GO:0070651		15	0.525276	1.45786	0.0693642	0.1389	0.994	1006	tags=47%, list=19%, signal=57%
GO:0000077		16	0.512666	1.44416	0.0664062	0.14969	0.996	788	tags=44%, list=15%, signal=51%
GO:0006486		46	0.393252	1.42031	0.0349265	0.17011	0.998	1171	tags=33%, list=22%, signal=41%
GO:0000472		17	0.497695	1.41533	0.0934959	0.17193	0.998	1445	tags=53%, list=27%, signal=72%
GO:0046777		16	0.492475	1.39113	0.111969	0.196526	0.999	871	tags=31%, list=16%, signal=37%
GO:0042790		15	0.507749	1.39001	0.110236	0.193881	0.999	426	tags=27%, list=8%, signal=29%
GO:0006487		39	0.397909	1.37831	0.0635514	0.203607	0.999	1171	tags=33%, list=22%, signal=42%
GO:0090502		25	0.431911	1.36352	0.0892193	0.218114	1	1239	tags=36%, list=23%, signal=47%
GO:0016192		113	0.32068	1.36108	0.0306859	0.216694	1	2035	tags=51%, list=38%, signal=81%
GO:0042026		17	0.450569	1.29162	0.15213	0.31334	1	1402	tags=53%, list=26%, signal=72%
GO:0018105		26	0.413366	1.29104	0.131086	0.308576	1	1342	tags=50%, list=25%, signal=66%
GO:0051028		47	0.348986	1.2896	0.108257	0.305062	1	1771	tags=51%, list=33%, signal=76%
GO:0030036		23	0.420967	1.28659	0.159136	0.30454	1	1454	tags=48%, list=27%, signal=65%
GO:0000398		71	0.324384	1.28613	0.0994475	0.300092	1	1871	tags=46%, list=35%, signal=71%
GO:0032258		33	0.38092	1.28408	0.132216	0.297971	1	1615	tags=39%, list=30%, signal=56%
GO:0045893		20	0.418523	1.25641	0.176125	0.338334	1	1962	tags=70%, list=37%, signal=110%
GO:0006303		21	0.424087	1.25312	0.163636	0.338437	1	1247	tags=33%, list=23%, signal=43%
GO:0050790		89	0.3014	1.24776	0.102377	0.34176	1	1167	tags=28%, list=22%, signal=35%
GO:0030437		32	0.358728	1.22328	0.175047	0.382023	1	666	tags=19%, list=12%, signal=21%
GO:0006413		33	0.363642	1.22216	0.186916	0.378599	1	1499	tags=36%, list=28%, signal=50%
GO:0032508		28	0.37772	1.2214	0.183299	0.374289	1	1540	tags=43%, list=29%, signal=60%
GO:0007118		18	0.407663	1.20397	0.205285	0.400733	1	923	tags=39%, list=17%, signal=47%
GO:0008380		74	0.302767	1.20185	0.144161	0.398379	1	1321	tags=28%, list=25%, signal=37%
GO:0015031		295	0.249926	1.20037	0.0805369	0.39535	1	1983	tags=47%, list=37%, signal=70%
GO:0006383		16	0.432134	1.19819	0.234252	0.393562	1	1930	tags=69%, list=36%, signal=107%
GO:0032781		15	0.427434	1.19672	0.241935	0.390765	1	1589	tags=47%, list=30%, signal=66%
GO:0006506		29	0.37156	1.1855	0.214789	0.406152	1	1591	tags=48%, list=30%, signal=68%
GO:0006267		18	0.409074	1.18468	0.246241	0.402	1	1024	tags=33%, list=19%, signal=41%
GO:0045324		15	0.423089	1.16529	0.263473	0.432666	1	1370	tags=40%, list=26%, signal=54%
GO:0008298		17	0.416016	1.16492	0.255278	0.427633	1	1487	tags=47%, list=28%, signal=65%
GO:0043547		35	0.340409	1.15862	0.232422	0.434281	1	1942	tags=54%, list=36%, signal=85%
GO:0034622		16	0.408662	1.15075	0.273245	0.444009	1	1579	tags=56%, list=30%, signal=80%
GO:0016573		36	0.33416	1.14231	0.243494	0.455052	1	1885	tags=53%, list=35%, signal=81%
GO:0006348		45	0.309084	1.12584	0.296512	0.481942	1	760	tags=20%, list=14%, signal=23%
GO:0016042		16	0.404739	1.12048	0.322097	0.487921	1	536	tags=25%, list=10%, signal=28%
GO:0006397		124	0.250696	1.08241	0.298372	0.562671	1	1321	tags=27%, list=25%, signal=35%
GO:0006508		75	0.272504	1.07727	0.333948	0.567222	1	1249	tags=29%, list=23%, signal=38%
GO:0006906		21	0.353744	1.06791	0.345018	0.582726	1	1385	tags=38%, list=26%, signal=51%
GO:0000750		16	0.374299	1.05255	0.369565	0.612184	1	1052	tags=38%, list=20%, signal=47%
GO:0006606		42	0.29475	1.05173	0.377609	0.606906	1	1771	tags=52%, list=33%, signal=78%
GO:0006888		77	0.262108	1.05134	0.338515	0.600862	1	1970	tags=49%, list=37%, signal=77%
GO:0006914		53	0.280335	1.04881	0.36381	0.599903	1	1615	tags=36%, list=30%, signal=51%
GO:0030476		25	0.333775	1.04209	0.370441	0.609756	1	880	tags=28%, list=16%, signal=33%
GO:0006468		124	0.239894	1.04156	0.362832	0.604061	1	1097	tags=23%, list=21%, signal=28%
GO:0006366		42	0.28687	1.02969	0.427523	0.624933	1	1930	tags=45%, list=36%, signal=70%
GO:0034727		30	0.312274	1.02631	0.418919	0.626248	1	1126	tags=30%, list=21%, signal=38%
GO:0045944		162	0.229894	1.01799	0.408759	0.63893	1	1119	tags=24%, list=21%, signal=30%
GO:0000209		22	0.331865	1.01796	0.418738	0.63195	1	1917	tags=59%, list=36%, signal=92%
GO:0019236		26	0.321242	1.01077	0.431683	0.641526	1	1281	tags=42%, list=24%, signal=55%
GO:0000086		15	0.365348	1.00066	0.478682	0.657723	1	1033	tags=40%, list=19%, signal=49%
GO:0007034		20	0.328911	0.988614	0.488048	0.679244	1	1675	tags=40%, list=31%, signal=58%
GO:0006367		18	0.340518	0.988577	0.482109	0.672188	1	1532	tags=44%, list=29%, signal=62%
GO:0006357		103	0.236088	0.985884	0.476106	0.670835	1	1650	tags=40%, list=31%, signal=56%
GO:0042273		37	0.281268	0.985118	0.456311	0.666053	1	779	tags=22%, list=15%, signal=25%
GO:0000011		17	0.346956	0.983213	0.473684	0.663967	1	1167	tags=29%, list=22%, signal=38%
GO:0000001		17	0.337071	0.96508	0.523046	0.697942	1	1917	tags=65%, list=36%, signal=101%
GO:0006470		47	0.266256	0.963187	0.529081	0.695275	1	908	tags=21%, list=17%, signal=25%
GO:0006887		35	0.280946	0.956833	0.504873	0.70379	1	693	tags=14%, list=13%, signal=16%
GO:0042797		17	0.338557	0.95658	0.526515	0.697506	1	1507	tags=35%, list=28%, signal=49%
GO:0006351		33	0.28164	0.937924	0.566148	0.733255	1	363	tags=9%, list=7%, signal=10%
GO:0000055		24	0.303432	0.936201	0.577651	0.73011	1	1589	tags=46%, list=30%, signal=65%
GO:0008150		372	0.189163	0.931972	0.698276	0.733164	1	629	tags=13%, list=12%, signal=14%
GO:0006891		22	0.308155	0.92943	0.581712	0.731797	1	1487	tags=41%, list=28%, signal=56%
GO:0008643		16	0.3408	0.919254	0.570888	0.74771	1	419	tags=19%, list=8%, signal=20%
GO:0030010		24	0.29106	0.907451	0.60404	0.765946	1	1110	tags=25%, list=21%, signal=31%
GO:0018215		64	0.231988	0.894255	0.663603	0.787391	1	1565	tags=31%, list=29%, signal=44%
GO:0042147		25	0.280991	0.889993	0.614786	0.789472	1	2246	tags=56%, list=42%, signal=96%
GO:0006396		19	0.293123	0.85502	0.703922	0.856085	1	942	tags=26%, list=18%, signal=32%
GO:0006355		105	0.196312	0.828918	0.847122	0.901114	1	509	tags=10%, list=10%, signal=11%
GO:0016575		18	0.280915	0.822311	0.717391	0.90609	1	2349	tags=72%, list=44%, signal=129%
GO:0007015		28	0.255185	0.816378	0.754253	0.909015	1	269	tags=11%, list=5%, signal=11%
GO:0002098		22	0.273609	0.812447	0.740038	0.90781	1	1994	tags=55%, list=37%, signal=87%
GO:0042274		17	0.272831	0.776854	0.794521	0.960751	1	950	tags=24%, list=18%, signal=29%
GO:0000002		32	0.232939	0.772853	0.789179	0.959186	1	1393	tags=34%, list=26%, signal=46%
GO:0006378		16	0.280213	0.772749	0.781431	0.951206	1	691	tags=13%, list=13%, signal=14%
GO:0016579		18	0.265025	0.76838	0.80705	0.949445	1	746	tags=22%, list=14%, signal=26%
GO:0006364		152	0.17334	0.767056	0.944751	0.943419	1	1331	tags=25%, list=25%, signal=32%
GO:0030242		17	0.276905	0.76444	0.786539	0.939334	1	1496	tags=29%, list=28%, signal=41%
GO:0016236		51	0.20278	0.753615	0.89071	0.946461	1	1672	tags=39%, list=31%, signal=57%
GO:0006896		22	0.246611	0.750211	0.832347	0.943169	1	1229	tags=32%, list=23%, signal=41%
GO:0016973		29	0.23308	0.746369	0.864603	0.940367	1	2193	tags=52%, list=41%, signal=87%
GO:0035556		29	0.227715	0.737719	0.861217	0.944147	1	881	tags=17%, list=17%, signal=21%
GO:0006623		35	0.216928	0.737709	0.889513	0.936654	1	1167	tags=20%, list=22%, signal=25%
GO:0008654		30	0.224538	0.734859	0.864407	0.932522	1	1083	tags=33%, list=20%, signal=42%
GO:0051123		27	0.228156	0.724943	0.892514	0.936425	1	1886	tags=37%, list=35%, signal=57%
GO:0000183		17	0.250632	0.71896	0.849541	0.935744	1	1642	tags=47%, list=31%, signal=68%
GO:0032968		37	0.193106	0.670092	0.953096	0.972492	1	2059	tags=43%, list=39%, signal=70%
GO:0006406		22	0.208023	0.630928	0.924565	0.988933	1	1742	tags=36%, list=33%, signal=54%
GO:0006915		18	0.201302	0.596569	0.960377	0.99625	1	1471	tags=39%, list=28%, signal=53%
GO:0032543		90	0.144967	0.59191	0.994413	0.990519	1	1153	tags=13%, list=22%, signal=17%
GO:0030488		15	0.169521	0.463562	0.992509	1	1	2175	tags=60%, list=41%, signal=101%
GO:0006886		68	0.116152	0.45696	1	0.99795	1	1974	tags=37%, list=37%, signal=58%
