# Supplementary material for: Integrated genomic analysis reveals key features of long undecoded transcript isoform-based gene repression
Source: Mol Cell. 2021 May 20;81(10):2231–2245.e11. doi: 10.1016/j.molcel.2021.03.013 (PMC8153250; doi:10.1016/j.molcel.2021.03.013)
Supplement: Table S6. DESeq2 output for the PROX transcript between 4-h and 2-h time points, H3K4me2 enrichment, H3K36me3 enrichment, log2 fold change (FC) in +1 nucleosome fuzziness, and log2 FC in −1 nucleosome fuzziness are listed in relationship to log2 FC in PROX abundance for LUTI-carrying loci, related t [file mmc6.xlsx]

## Sheet: Table S3-Repressed
GENE	SYST ID	log2FC PROX	lfcSE PROX	stat PROX	pvalue PROX	padj PROX	H3K4me2 Enrichment	H3K36me3 Enrichment	log2FC +1 Fuzziness	log2FC -1 Fuzziness
SVS1	YPL163C	-5.58977	1.56073	-3.58151	0.000341616	0.00212687	1.11311	0.693506	-0.181019	-0.207059		most repressed
MMS1	YPR164W	-5.35572	0.980982	-5.45955	4.77354e-08	6.80526e-07	0.709376	2.71284	0.219801	0.39464		not repressed
BUL2	YML111W	-5.21919	1.03998	-5.01857	5.20569e-07	6.18165e-06	2.13953	6.48752	0.436215	-0.413402
GPI13	YLL031C	-5.14519	0.925674	-5.55832	2.72382e-08	4.04722e-07	2.4166	5.86002	0.480204	0.477801
MNE1	YOR350C	-4.88796	0.590508	-8.27756	1.25723e-16	5.63287e-15	2.11386	6.65131	0.656846	0.537275
HMG1	YML075C	-4.78108	0.535988	-8.92014	4.65719e-19	2.67461e-17	1.36002	3.50511	0.165526	-0.0714627
APL4	YPR029C	-4.35361	0.399027	-10.9106	1.02623e-27	1.07065e-25	1.78554	4.50177	0.391433	0.691293
MES1	YGR264C	-3.97372	0.511187	-7.7735	7.63474e-15	2.76707e-13	1.12423	4.81294	0.550551	0.113241
ALY2	YJL084C	-3.74624	0.474466	-7.8957	2.88679e-15	1.10378e-13	1.28523	6.48391	0.514825	0.281523
SRI1	YEL025C	-3.37184	1.53034	-2.20333	0.0275718	0.0831193	1.50391	2.81961	0.156185	0.233904
POP4	YBR257W	-3.03248	0.51923	-5.84035	5.2091e-09	8.89872e-08	1.11124	4.01481	0.548268	0.269364
YOR020W-A	YOR020W-A	-2.90157	0.281023	-10.325	5.42943e-25	4.63756e-23	2.60741	4.5411	0.282749	-0.159965
IML1	YJR138W	-2.81627	0.445852	-6.31661	2.67368e-10	5.61897e-09	1.87849	2.569	0.153628	-0.160514
RAD16	YBR114W	-2.77545	0.504623	-5.50005	3.7968e-08	5.51253e-07	1.30441	3.92317	0.353539	-0.042536
RPO41	YFL036W	-2.49356	0.510288	-4.88658	1.02601e-06	1.14135e-05	1.81486	6.20107	0.666651	0.193711
RPL28	YGL103W	-2.23267	0.221675	-10.0718	7.3613e-24	5.87537e-22	1.14473	1.51951	0.0814536	0.281693
BOI1	YBL085W	-2.23121	0.438159	-5.09225	3.53834e-07	4.30316e-06	1.34993	4.10305	0.125195	-0.166252
TID3	YIL144W	-2.21874	0.451431	-4.91491	8.88246e-07	1.00416e-05	1.56114	5.46747	0.160067	0.261712
YPR013C	YPR013C	-2.17656	0.418881	-5.19614	2.03471e-07	2.60009e-06	1.08432	1.15628	0.39526	0.114815
SWI4	YER111C	-2.16865	0.460059	-4.71385	2.43085e-06	2.50211e-05	1.34516	5.86509	0.550497	0.30269
PBI2	YNL015W	-2.03301	0.190844	-10.6527	1.6934e-26	1.61658e-24	1.49789	1.31855	0.125606	0.133985
YOR1	YGR281W	-1.92082	0.723949	-2.65325	0.00797211	0.030831	1.1126	2.4152	0.241382	0.197426
DLD1	YDL174C	-1.76415	0.255188	-6.91311	4.74127e-12	1.2637e-10	1.46527	2.23096	0.241281	0.362443
YMR122W-A	YMR122W-A	-1.7515	0.301608	-5.8072	6.35256e-09	1.06896e-07	1.45202	1.01676	-0.125743	-0.0488461
SCT1	YBL011W	-1.74385	0.587188	-2.96983	0.00297963	0.0135511	2.26629	4.77932	0.377879	-0.152524
CDC60	YPL160W	-1.72761	0.299086	-5.7763	7.63609e-09	1.25741e-07	1.2891	3.00647	0.37779	0.648076
STP2	YHR006W	-1.68437	0.270742	-6.22133	4.92952e-10	9.90379e-09	2.39003	3.08565	0.129346	0.052039
RPL38	YLR325C	-1.5285	0.319939	-4.77746	1.77519e-06	1.87887e-05	1.25558	1.13339	-0.0365445	0.0377721
ERG12	YMR208W	-1.49974	0.293682	-5.10667	3.27892e-07	4.01213e-06	1.3406	1.52275	0.00905481	0.21229
ELO1	YJL196C	-1.4718	0.24942	-5.90088	3.61569e-09	6.287e-08	1.63193	2.45288	0.0898366	-0.324554
SAM3	YPL274W	-1.36415	0.291183	-4.68487	2.80133e-06	2.83353e-05	1.48098	1.26401	0.113159	0.231879
YPL088W	YPL088W	-1.3491	0.318745	-4.23253	2.31075e-05	0.00019397	2.59803	4.19441	-0.0256445	0.0315978
PKH2	YOL100W	-1.31827	0.385	-3.42409	0.000616867	0.00353748	1.31398	4.38736	0.170103	0.170103
PMT3	YOR321W	-1.2932	0.309761	-4.17484	2.98189e-05	0.000243044	1.29429	2.41241	0.454827	-0.497994
MBA1	YBR185C	-1.24866	0.367615	-3.39665	0.000682172	0.00385746	1.36131	3.26242	0.375135	0.317466
MAK21	YDR060W	-1.22302	0.901437	-1.35675	0.174861	0.32324	1.21488	0.926053	0.149129	0.209289
CYC8	YBR112C	-0.993459	0.370109	-2.68424	0.00726956	0.0286738	1.61773	4.34786	0.174554	0.0142953
TAX4	YJL083W	-0.941343	0.439633	-2.1412	0.0322576	0.0940428	1.43382	1.72099	0.0562988	-0.011081
PCL5	YHR071W	-0.698467	0.466541	-1.49712	0.134363	0.268579	1.3597	0.928907	-0.0561947	0.0541121
ULP2	YIL031W	-0.620796	0.405943	-1.52927	0.126198	0.256691	2.47978	6.90283	0.558899	-0.328387
CFT2	YLR115W	-0.613761	0.530676	-1.15657	0.24745	0.410757	1.01319	2.04976	0.257339	-0.0724045
YGR266W	YGR266W	-0.498996	0.34606	-1.44194	0.14932	0.289369	1.49498	1.70441	0.0972569	0.0672065
AVL9	YLR114C	-0.447453	0.297744	-1.50281	0.132888	0.266453	2.13794	3.5628	0.237896	-0.00792408
MSC6	YOR354C	-0.443516	0.340767	-1.30153	0.193079	0.347689	1.69048	2.01838	0.0956489	-0.258951
TNA1	YGR260W	-0.431846	0.515126	-0.83833	0.401846	0.564198	0.893551	3.01243	0.00852406	0.483989
GNT1	YOR320C	-0.338818	0.412943	-0.820495	0.411934	0.573566	1.37218	3.054	0.421146	0.292378
LCB5	YLR260W	-0.257643	0.288344	-0.893528	0.371574	0.535492	0.778532	1.95406	0.241125	0.563603
IZH2	YOL002C	-0.243955	0.369339	-0.660518	0.508922	0.659982	1.62991	1.25905	0.114	0.0339833
YOR246C	YOR246C	-0.232524	0.289502	-0.803188	0.421866	0.582894	1.59062	1.46293	0.0991511	0.0599482
YOR352W	YOR352W	-0.182159	0.29904	-0.609146	0.542427	0.687794	1.57188	2.45234	0.308677	-0.303531
SNF2	YOR290C	-0.141503	0.315906	-0.447929	0.654205	0.77654	1.0815	2.144	0.29829	-0.0605984
MED7	YOL135C	-0.140425	0.259133	-0.541903	0.587885	0.724796	1.86445	1.84947	0.15292	-0.00669415
XKS1	YGR194C	-0.0945676	0.230858	-0.409635	0.682074	0.796182	0.988394	2.5477	0.185093	0.0929209
SKI7	YOR076C	-0.0782676	0.45486	-0.17207	0.863383	0.917733	1.63019	1.71634	0.0353871	-0.0213049
YDR222W	YDR222W	0.0306189	0.395666	0.0773857	0.938317	0.962391	0.856987	1.01587	-0.0519748	-0.0766904
HSP60	YLR259C	0.0727549	0.309639	0.234967	0.814235	0.88659	1.82959	2.90253	0.290603	-0.167074
APA1	YCL050C	0.125224	0.227726	0.549889	0.582395	0.720199	1.36612	1.15708	-0.0406688	-0.0143642
MIR1	YJR077C	0.15027	0.28728	0.523079	0.600919	0.735033	1.21857	1.0568	0.0445244	-0.097876
EDC3	YEL015W	0.164674	0.307816	0.534973	0.592669	0.728729	1.56288	1.45673	0.107764	-0.0377011
RRD2	YPL152W	0.188107	0.27067	0.694967	0.487076	0.641153	1.38341	2.51813	0.142035	0.365215
YNL305C	YNL305C	0.307963	0.196549	1.56685	0.11715	0.243941	1.37277	1.77333	0.234723	0.561967
DUG2	YBR281C	0.421553	0.280339	1.50373	0.132652	0.266198	0.879722	2.36598	0.319922	-0.030431
ARD1	YHR013C	0.441524	0.23717	1.86163	0.062655	0.155662	1.20075	2.29292	0.227339	-0.239631
COX16	YJL003W	0.460435	0.251601	1.83002	0.0672471	0.163892	1.79407	1.38758	0.16369	0.114535
TIM23	YNR017W	0.553306	0.494768	1.11832	0.263432	0.428021	2.51917	2.25039	-0.148532	0.0318076
VPS30	YPL120W	0.611912	0.367645	1.66441	0.0960308	0.211462	1.07274	1.77734	0.187726	0.159818
SRM1	YGL097W	0.774221	0.313874	2.46666	0.0136379	0.0473935	1.43653	1.19965	-0.0571871	0.035066
MCM5	YLR274W	0.791148	0.389354	2.03195	0.0421589	0.115443	1.1941	1.60846	-0.00318582	-0.00623734
BDF2	YDL070W	1.292	0.22612	5.71377	1.10503e-08	1.76781e-07	1.30844	1.49098	0.107352	0.0179138
ITR2	YOL103W	1.71187	0.320046	5.34883	8.85225e-08	1.20837e-06	1.11457	2.38658	0.127788	0.083393
MUB1	YMR100W	1.74796	0.30203	5.78738	7.14913e-09	1.19065e-07	0.985416	1.60858	0.215261	0.278816
SRP21	YKL122C	5.21593	0.65965	7.90712	2.63414e-15	1.01784e-13	0.817605	0.352478	0.234638	0.138275
